# Supplementary material for: IL-1 protects from fatal systemic candidiasis in mice by inhibiting oxidative phosphorylation and hypoxia
Source: Nat Commun. 2025 Mar 17;16:2626. doi: 10.1038/s41467-025-57797-4 (PMC11914259; doi:10.1038/s41467-025-57797-4)
Supplement: Supplementary file 4 — Source Data [file 41467_2025_57797_MOESM4_ESM.xlsx]

## Sheet: Figure 1A
Expression normalized to Tbp
	naive					1 dpi					3 dpi
Il1a						3.57354e-09	1.58604e-08	6.13623e-09	5.23196e-09	1.02349e-07	3.12422e-07	1.10458e-07	9.96834e-09	1.68813e-08	1.14995e-06
Il1b	0.0902456	0.105843	0.15283	0.233258		1.24833	1.81504	0.870551	1.09429	3.55537	5.02805	6.23332	1.07177	1.36604	25.1067
Il1r1	0.106579	0.100134	0.188156	0.124137		0.264255	0.273573	0.316439	0.332171	0.329877	0.260616	0.441351	0.50698	0.203063	0.389582
Statistical test
	P value	Mean of naive	Mean of 1 dpi	Difference	SE of difference	t ratio	df
Il1r1	0.000174	0.1298	0.3033	-0.1735	0.02402	7.223	7
Il1b	0.024666	0.1455	1.717	-1.571	0.5512	2.851	7

## Sheet: Figure 1B
Weight curve (% body weight)
dpi	WT			Il1r-/-
0	100	100	100	100	100	100
1
2	98.67	99.52	96.01	92.58	93.9	92.12
3	97.96	94.69	98.56	86.32	86.38	83.05
	WT	Il1r-/-			Table Analyzed	Weightcurve 16_026 AUC
Baseline	0	0
					Column B	Il1r-/-
Total Area	295.6	281.9			vs.	vs.
Std. Error	2.297	1.405			Column A	WT
95% Confidence Interval	291.1 to 300.1	279.2 to 284.7
					Unpaired t test
Total Peak Area	295.6	281.9			P value	0.007
Std. Error	2.297	1.405			P value summary	**
95% Confidence Interval	291.1 to 300.1	279.2 to 284.7			Significantly different (P < 0.05)?	Yes
					One- or two-tailed P value?	Two-tailed
Number of Peaks	1	1			t, df	t=5.088, df=4
Peak 1					How big is the difference?
First X	0	0			Mean of column A	295.6
Last X	3	3			Mean of column B	281.9
Peak X	0	0			Difference between means (B - A) ± SEM	-13.70 ± 2.693
Peak Y	100	100			95% confidence interval	-21.18 to -6.224
Area	295.6	281.9			R squared (eta squared)	0.8662
Std. Error	2.297	1.405
95% Confidence Interval	291.1 to 300.1	279.2 to 284.7			F test to compare variances
%Area	100	100			F, DFn, Dfd	2.673, 2, 2
					P value	0.5445
					P value summary	ns
					Significantly different (P < 0.05)?	No
					Data analyzed
					Sample size, column A	3
					Sample size, column B	3

## Sheet: Figure 1C
Candida Titer_all organs_d3_paired (titer= Log 10 CFU/gram organ)
	WT					IL-1R-/-
kidney	5.15	4.5	3.61	2.84	3.64	6.91	6.85	5.76	5.57	5.54
brain	2.61	2.5	2.2	1.81	2.98	7.11	6.62	5.64	5.46	5.68
liver	2.24	2.34	2.11	1.79		2.96	2.89	2.45	2.36
spleen	3.56	3.42	2.95	3.04		3.91	3.75	3.18	3.06
Raw data:
		ctrl					IL-1R-/-						ctrl	IL-1R-/-
kidney	14043	5.6	4.49	5.37			6.88	6.87	6.98				5.15	6.91
	14045	3.54	4.05	5.12	5.58	4.2	6.71	6.71	7.04	6.92			4.5	6.85
	15016	6.66	5.79	5.83	5.7	7.15	7.3	7.21	6.77				6.23	7.09
	16017	4.13	3.59	4.89	2.46	2.99	5.85	5.18	5.44	6	6.33		3.61	5.76
	16022	2.16	2.46	3.64	3.11		5.4	5.78	5.63	5.47			2.84	5.57
	16026	3.31	4.42	3.2			5.95	5.07	5.59				3.64	5.54
		ctrl					IL-1R-/-						ctrl	IL-1R-/-
brain	14043	3.09	1.8	2.94			6.78	7.23	7.31				2.61	7.11
	14045	2.08	2.32	1.89	3.8	2.41	6.03	6.77	6.97	6.69			2.5	6.62
	15016	4.66	3.51	3.57	2.7	7.32	6.95	7.15	6.58				4.35	6.89
	16017	1.67	1.42	1.92	2.25	3.76	6.15	5.29	5.34	5.59	5.83		2.2	5.64
	16022	1.9	1.53	1.91	1.9		5.23	5.59	5.55	5.47			1.81	5.46
	16026	3.31	3.16	2.46			5.49	5.83	5.71				2.98	5.68
		ctrl					IL-1R-/-						ctrl	IL-1R-/-
liver	14043	2.3	2.12	2.3			2.95	2.88	3.04				2.24	2.96
	14045	2.36	2.43	2.28	2.39	2.25	2.59	2.88	3.19	2.88			2.34	2.89
	15016	3.1	3.13	3.14	2.94	3.2	3.06	3.16	2.57				3.1	2.93
	16017	2.02	1.87	2.1	1.98	2.56	2.59	2.16	2.48	2.49	2.52		2.11	2.45
	16022	1.91	1.43	1.97	1.85		2.61	2.46	2.2	2.15			1.79	2.36
		ctrl					IL-1R-/-						ctrl	IL-1R-/-
spleen	14043	3.74	3.58	3.37			3.84	3.94	3.96				3.56	3.91
	14045	3.38	3.35	3.43	3.45	3.48	3.43	3.73	4.11	3.71			3.42	3.75
	15016	3.78	3.73	3.67	3.68	3.65	4.1	4.03	3.93				3.7	4.02
	16017	2.9	2.9	3.15	2.99	2.81	3.35	3.23	3.43	2.49	3.41		2.95	3.18
	16022	3.01	2.98	3.07	3.11		2.93	3.12	3.11	3.09			3.04	3.06
Parameter			Parameter			Parameter			Parameter
Table Analyzed	kidney_paired ttest		Table Analyzed	brain_paired ttest		Table Analyzed	liver_paired ttest		Table Analyzed	spleen_paired ttest
Column A	control		Column A	control		Column A	control		Column A	control
vs.	vs.		vs.	vs.		vs.	vs.		vs.	vs.
Column B	IL-1R-/-		Column B	IL-1R-/-		Column B	IL-1R-/-		Column B	IL-1R-/-
Paired t test			Paired t test			Paired t test			Paired t test
P value	0.0002		P value	0.0003		P value	0.0059		P value	0.0538
P value summary	***		P value summary	***		P value summary	**		P value summary	ns
Significantly different (P < 0.05)?	Yes		Significantly different (P < 0.05)?	Yes		Significantly different (P < 0.05)?	Yes		Significantly different (P < 0.05)?	No
One- or two-tailed P value?	Two-tailed		One- or two-tailed P value?	Two-tailed		One- or two-tailed P value?	Two-tailed		One- or two-tailed P value?	Two-tailed
t, df	t=12.66, df=4		t, df	t=12.01, df=4		t, df	t=7.040, df=3		t, df	t=3.088, df=3
Number of pairs	5		Number of pairs	5		Number of pairs	4		Number of pairs	4
How big is the difference?			How big is the difference?			How big is the difference?			How big is the difference?
Mean of differences (A - B)	-2.175		Mean of differences (A - B)	-3.68		Mean of differences (A - B)	-0.5417		Mean of differences (A - B)	-0.2323
SD of differences	0.384		SD of differences	0.685		SD of differences	0.1539		SD of differences	0.1504
SEM of differences	0.1717		SEM of differences	0.3063		SEM of differences	0.07694		SEM of differences	0.07522
95% confidence interval	-2.651 to -1.698		95% confidence interval	-4.530 to -2.829		95% confidence interval	-0.7865 to -0.2968		95% confidence interval	-0.4716 to 0.007127
R squared (partial eta squared)	0.9757		R squared (partial eta squared)	0.973		R squared (partial eta squared)	0.9429		R squared (partial eta squared)	0.7606
How effective was the pairing?			How effective was the pairing?			How effective was the pairing?			How effective was the pairing?
Correlation coefficient (r)	0.9127		Correlation coefficient (r)	0.3843		Correlation coefficient (r)	0.8653		Correlation coefficient (r)	0.9691
P value (one tailed)	0.0153		P value (one tailed)	0.2615		P value (one tailed)	0.0673		P value (one tailed)	0.0154
P value summary	*		P value summary	ns		P value summary	ns		P value summary	*
Was the pairing significantly effective?	Yes		Was the pairing significantly effective?	No		Was the pairing significantly effective?	No		Was the pairing significantly effective?	Yes

## Sheet: Figure 1D
Candida titer 1dpi (kidney and brain only) (titer= Log 10 CFU/gram organ)
	IL1R+/-			IL1R-/-
Kidney	5.34242	5.24551	5.23553	5.60206	5.28631	5.23888
Brain	4.54407	4.37742	4.25326	4.76592	4.63827	5.04139
Statistical test
Table Analyzed	Titer 1dpi females (kidney and brain only)
Column A	IL1R+/-
vs.	vs.
Column B	IL1R-/-
Test details
Test name	Unpaired t test
Variance assumption	Individual variance for each row
Multiple comparisons	False Discovery Rate (FDR)
Method	Two-stage step-up (Benjamini, Krieger, and Yekutieli)
Desired FDR (Q)	1.00%
Number of tests performed	2
Number of rows omitted	0
	Discovery?	P value	Mean of IL1R+/-	Mean of IL1R-/-	Difference	SE of difference	t ratio	df	q value
Kidney	No	0.442635	5.274	5.376	-0.1013	0.119	0.8512	4	0.447062
Brain	No	0.043846	4.392	4.815	-0.4236	0.1458	2.906	4	0.088569

## Sheet: Figure 1E
Candida titer (Log10 CFU/gram organ) day 3
	WT				Il1r-/-				Il1a-/-				Il1b-/-
kidney	2.16	2.46	3.64	3.11	5.4	5.78	5.63	5.47	2.59	4.4	3.21	3.17	6.05	5.94	5.26	6.26	6.3
brain	1.9	1.53	1.91	1.9	5.23	5.59	5.55	5.47	2.81	2.96	2.72	2.48	4.99	4.39	4.23	4.9	5.79
liver	1.91	1.43	1.97	1.85	2.61	2.46	2.2	2.15	2.03	1.61	1.79	1.94	2.12	1.7	1.58	1.5	1.28
spleen	3.01	2.98	3.07	3.11	2.93	3.12	3.11	3.09	3.07	2.44	2.89	3.15	2.62	2.8	2.35	2.36	2.82
Kidney
Number of families	1
Number of comparisons per family	6
Alpha	0.05
Bonferroni's multiple comparisons test	Mean Diff.	95.00% CI of diff.	Significant?	Summary
WT vs. Il1r-/-	-2.728	-3.922 to -1.533	Yes	****		A-B
WT vs. Il1a-/-	-0.5	-1.694 to 0.6944	No	ns		A-C
WT vs. Il1b-/-	-3.12	-4.253 to -1.986	Yes	****		A-D
Il1r-/- vs. Il1a-/-	2.228	1.033 to 3.422	Yes	***		B-C
Il1r-/- vs. Il1b-/-	-0.392	-1.525 to 0.7411	No	ns		B-D
Il1a-/- vs. Il1b-/-	-2.62	-3.753 to -1.486	Yes	****		C-D
Test details	Mean 1	Mean 2	Mean Diff.	SE of diff.	n1	n2	t	DF
WT vs. Il1r-/-	2.843	5.57	-2.728	0.3844	4	4	7.095	13
WT vs. Il1a-/-	2.843	3.343	-0.5	0.3844	4	4	1.301	13
WT vs. Il1b-/-	2.843	5.962	-3.12	0.3647	4	5	8.554	13
Il1r-/- vs. Il1a-/-	5.57	3.343	2.228	0.3844	4	4	5.794	13
Il1r-/- vs. Il1b-/-	5.57	5.962	-0.392	0.3647	4	5	1.075	13
Il1a-/- vs. Il1b-/-	3.343	5.962	-2.62	0.3647	4	5	7.183	13
Liver
Number of families	1
Number of comparisons per family	6
Alpha	0.05
Bonferroni's multiple comparisons test	Mean Diff.	95.00% CI of diff.	Significant?	Summary
WT vs. Il1r-/-	-0.565	-1.114 to -0.0165	Yes	*		A-B
WT vs. Il1a-/-	-0.0525	-0.601 to 0.496	No	ns		A-C
WT vs. Il1b-/-	0.154	-0.3664 to 0.6744	No	ns		A-D
Il1r-/- vs. Il1a-/-	0.5125	-0.036 to 1.061	No	ns		B-C
Il1r-/- vs. Il1b-/-	0.719	0.1986 to 1.239	Yes	**		B-D
Il1a-/- vs. Il1b-/-	0.2065	-0.3139 to 0.7269	No	ns		C-D
Test details	Mean 1	Mean 2	Mean Diff.	SE of diff.	n1	n2	t	DF
WT vs. Il1r-/-	1.79	2.355	-0.565	0.1765	4	4	3.2	13
WT vs. Il1a-/-	1.79	1.843	-0.0525	0.1765	4	4	0.2974	13
WT vs. Il1b-/-	1.79	1.636	0.154	0.1675	4	5	0.9195	13
Il1r-/- vs. Il1a-/-	2.355	1.843	0.5125	0.1765	4	4	2.903	13
Il1r-/- vs. Il1b-/-	2.355	1.636	0.719	0.1675	4	5	4.293	13
Il1a-/- vs. Il1b-/-	1.843	1.636	0.2065	0.1675	4	5	1.233	13
Spleen
Number of families	1
Number of comparisons per family	6
Alpha	0.05
Bonferroni's multiple comparisons test	Mean Diff.	95.00% CI of diff.	Significant?	Summary
WT vs. Il1r-/-	-0.02	-0.4698 to 0.4298	No	ns		A-B
WT vs. Il1a-/-	0.155	-0.2948 to 0.6048	No	ns		A-C
WT vs. Il1b-/-	0.4525	0.02574 to 0.8793	Yes	*		A-D
Il1r-/- vs. Il1a-/-	0.175	-0.2748 to 0.6248	No	ns		B-C
Il1r-/- vs. Il1b-/-	0.4725	0.04574 to 0.8993	Yes	*		B-D
Il1a-/- vs. Il1b-/-	0.2975	-0.1293 to 0.7243	No	ns		C-D
Test details	Mean 1	Mean 2	Mean Diff.	SE of diff.	n1	n2	t	DF
WT vs. Il1r-/-	3.043	3.063	-0.02	0.1448	4	4	0.1381	13
WT vs. Il1a-/-	3.043	2.888	0.155	0.1448	4	4	1.071	13
WT vs. Il1b-/-	3.043	2.59	0.4525	0.1374	4	5	3.294	13
Il1r-/- vs. Il1a-/-	3.063	2.888	0.175	0.1448	4	4	1.209	13
Il1r-/- vs. Il1b-/-	3.063	2.59	0.4725	0.1374	4	5	3.44	13
Il1a-/- vs. Il1b-/-	2.888	2.59	0.2975	0.1374	4	5	2.166	13
Brain
Number of families	1
Number of comparisons per family	6
Alpha	0.05
Bonferroni's multiple comparisons test	Mean Diff.	95.00% CI of diff.	Significant?	Summary
WT vs. Il1r-/-	-3.65	-4.469 to -2.831	Yes	****		A-B
WT vs. Il1a-/-	-0.9325	-1.751 to -0.1138	Yes	*		A-C
WT vs. Il1b-/-	-3.05	-3.827 to -2.273	Yes	****		A-D
Il1r-/- vs. Il1a-/-	2.718	1.899 to 3.536	Yes	****		B-C
Il1r-/- vs. Il1b-/-	0.6	-0.1767 to 1.377	No	ns		B-D
Il1a-/- vs. Il1b-/-	-2.118	-2.894 to -1.341	Yes	****		C-D
Test details	Mean 1	Mean 2	Mean Diff.	SE of diff.	n1	n2	t	DF
WT vs. Il1r-/-	1.81	5.46	-3.65	0.2635	4	4	13.85	13
WT vs. Il1a-/-	1.81	2.743	-0.9325	0.2635	4	4	3.539	13
WT vs. Il1b-/-	1.81	4.86	-3.05	0.25	4	5	12.2	13
Il1r-/- vs. Il1a-/-	5.46	2.743	2.718	0.2635	4	4	10.31	13
Il1r-/- vs. Il1b-/-	5.46	4.86	0.6	0.25	4	5	2.4	13
Il1a-/- vs. Il1b-/-	2.743	4.86	-2.118	0.25	4	5	8.471	13

## Sheet: Figure 2A
Kidney cytokine quantification (pg/mL)											IL-23
	WT					IL-1r-/-						Discovery?	P value	Mean of WT	Mean of IL-1r-/-	Difference	SE of difference	t ratio	df	q value
IL-6	107.576	114.569	99.716	108.459	195.182	341.512	257.18	513.651			Kidney	No	0.005754	1593	2873	-1281	305.7	4.189	6	0.011624
TNFa	19.7133	17.1142	14.7026	19.5343	22.7539	111.204	84.6759	70.1892			Brain	No	0.18681	391.9	321.5	70.39	47.24	1.49	6	0.188678
IL-23	1510.42	1602.83	1249.33	1756.98	1843.04	3614.83	2424.99	2579.8
MCP-1	176.378	207.063	135.367	183.839	244.259	307.982	250.422	277.631			IFNg
IL-10	100.869	97.4863	84.2134	81.5115	100.226	142.151	110.495	104.714				Discovery?	P value	Mean of WT	Mean of IL-1r-/-	Difference	SE of difference	t ratio	df	q value
CCL5	22.8051	36.3996	19.0629	98.1663	20.6411	377.297	115.506	115.306			Kidney	No	0.466356	19.79	23.62	-3.823	4.917	0.7776	6	0.47102
CCL3	18.8086	32.147	23.3643	52.712	109.614	653.3	640.737	921.322			Brain	No	0.006188	4.487	50.46	-45.97	11.15	4.124	6	0.0125
CXCL1	24.7269	83.0706	13.7307	81.3786	341.896	353.833	179.153	585.403
CCL4	15.4879	15.3166	7.06511	11.4239	15.4593	54.0995	28.422	83.8581			TNFa
CXCL9	5.03599	2.54877	1.99171	4.141	0	8.2128	6.84149	8.16673				Discovery?	P value	Mean of WT	Mean of IL-1r-/-	Difference	SE of difference	t ratio	df	q value
CXCL13	24.2212	16.0055	15.998	19.7969	18.8273	99.4912	52.3049	187.204			Kidney	Yes	0.000232	18.76	88.69	-69.93	8.954	7.81	6	0.000235
											Brain	Yes	2e-06	3.103	611.4	-608.3	34.65	17.56	6	4e-06
Brain cytokine quantification (pg/mL)
	WT					IL-1r-/-					MCP-1
IL-6	5.29422	4.12148	7.52314	5.5029	5.79203	568.328	447.726	867.364				Discovery?	P value	Mean of WT	Mean of IL-1r-/-	Difference	SE of difference	t ratio	df	q value
IFNg	4.81597	3.1019	5.75035	5.4359	3.33167	80.1137	41.6496	29.605			Kidney	Yes	0.015847	189.4	278.7	-89.3	26.83	3.328	6	0.008003
TNFa	2.14604	1.60376	5.22463	3.79546	2.74459	557.741	705.999	570.576			Brain	Yes	5.7e-05	52.7	2324	-2272	226.4	10.03	6	5.7e-05
IL-23	360.012	364.003	434.307	501.93	299.021	322.128	340.865	301.411
MCP-1	55.354	43.6665	59.7347	47.6911	57.03	2824.31	1756.9	2392.15			IL-6
CCL5	3.32664	2.86479	4.44005	3.66222	3.3074	134.166	149.12	165.207				Discovery?	P value	Mean of WT	Mean of IL-1r-/-	Difference	SE of difference	t ratio	df	q value
CCL3	3.60418	5.62998	8.98413	5.81534	11.7892	2102.14	2021.25	3104.55			Kidney	Yes	0.006368	125.1	370.8	-245.7	59.94	4.098	6	0.006432
CXCL1	33.066	9.5023	20.2563	10.8214	30.507	458.31	553.63	694.131			Brain	Yes	0.000484	5.647	627.8	-622.2	91.1	6.83	6	0.000977
CCL4	4.1089	4.19303	6.42475	4.9844	5.55476	1084.01	1259.01	3831.47
CXCL9	0	0	0	0	0	7.19629	5.48067	8.37914			CCL5
CXCL13	19.1433	12.3028	51.0268	20.9724	19.1433	2369.41	3049.97	920.156				Discovery?	P value	Mean of WT	Mean of IL-1r-/-	Difference	SE of difference	t ratio	df	q value
CXCL10	11.8284	4.83633	38.2532	17.6017	7.7566	281.55	292.305	279.351			Kidney	No	0.050214	39.42	202.7	-163.3	66.82	2.444	6	0.025358
											Brain	Yes	<0.000001	3.52	149.5	-146	6.555	22.27	6	<0.000001
											CXCL1
												Discovery?	P value	Mean of WT	Mean of IL-1r-/-	Difference	SE of difference	t ratio	df	q value
											Kidney	No	0.065589	109	372.8	-263.8	117.3	2.248	6	0.033122
											Brain	Yes	3.6e-05	20.83	568.7	-547.9	50.44	10.86	6	3.6e-05
											CXCL9
												Discovery?	P value	Mean of WT	Mean of IL-1r-/-	Difference	SE of difference	t ratio	df	q value
											Kidney	Yes	0.006219	2.743	7.74	-4.997	1.213	4.12	6	0.006281
											Brain	Yes	2.7e-05	0	7.019	-7.019	0.6145	11.42	6	5.5e-05
											CCL3
												Discovery?	P value	Mean of WT	Mean of IL-1r-/-	Difference	SE of difference	t ratio	df	q value
											Kidney	Yes	6.4e-05	47.33	738.5	-691.1	70.41	9.816	6	8.1e-05
											Brain	Yes	8e-05	7.165	2409	-2402	254.4	9.441	6	8.1e-05
											CCL4
												Discovery?	P value	Mean of WT	Mean of IL-1r-/-	Difference	SE of difference	t ratio	df	q value
											Kidney	No	0.011777	12.95	55.46	-42.51	11.91	3.57	6	0.019621
											Brain	No	0.019427	5.053	2058	-2053	648.6	3.166	6	0.019621
											CXCL13
												Discovery?	P value	Mean of WT	Mean of IL-1r-/-	Difference	SE of difference	t ratio	df	q value
											Kidney	Yes	0.017471	18.97	113	-94.03	28.93	3.25	6	0.008823
											Brain	Yes	0.003879	24.52	2113	-2089	458.7	4.553	6	0.003918

## Sheet: Figure 2B-E
Brain phenograph quantification
Sample:	Phenograph_D4CB_1 | Freq. of Parent	Phenograph_D4CB_2 | Freq. of Parent	Phenograph_D4CB_3 | Freq. of Parent	Phenograph_D4CB_4 | Freq. of Parent	Phenograph_D4CB_5 | Freq. of Parent	Phenograph_D4CB_6 | Freq. of Parent	Phenograph_D4CB_7 | Freq. of Parent	Phenograph_D4CB_8 | Freq. of Parent	Phenograph_D4CB_9 | Freq. of Parent	Phenograph_D4CB_10 | Freq. of Parent	Phenograph_D4CB_11 | Freq. of Parent	Phenograph_D4CB_12 | Freq. of Parent	Phenograph_D4CB_13 | Freq. of Parent	Phenograph_D4CB_14 | Freq. of Parent	Phenograph_D4CB_15 | Freq. of Parent	Phenograph_D4CB_16 | Freq. of Parent	Phenograph_D4CB_17 | Freq. of Parent	Phenograph_D4CB_18 | Freq. of Parent	Phenograph_D4CB_19 | Freq. of Parent	Phenograph_D4CB_20 | Freq. of Parent	Phenograph_D4CB_21 | Freq. of Parent	Phenograph_D4CB_22 | Freq. of Parent	Phenograph_D4CB_23 | Freq. of Parent	Lin- cell count
IL1r KO 1	19.8	14.5	12.9	0.045	1.7	0.84	24.4	0.27	0.53	0.43	2.51	0.11	10.1	0.43	0.52	5.4	2.6	0.37	0.85	0.00227	1.32	0.14	0.14	1.84935e+06
IL1r KO 2	14.5	6.15	8.55	0.6	2.07	1.51	12.2	0.28	0.53	1.18	1.83	0.35	13.2	0.34	0.41	28.5	1.5	0.43	0.59	0	4.92	0.15	0.16	2.61818e+06
IL1r KO 3	17.9	11	13.6	0.082	2.43	0.75	24.2	0.45	1	0.42	1.73	0.14	11.4	0.56	0.33	7.8	2.76	0.47	0.71	0.00455	1.74	0.35	0.093	1349166
IL1r KO 4	19	12.5	9.92	0.15	2	0.83	19.4	0.36	0.72	0.67	1.42	0.17	12	0.58	0.43	12.5	2.54	0.37	0.76	0.00227	3.26	0.33	0.13	1.55603e+06
IL1r KO 5	18.4	7.6	10.6	0.2	2.38	1.27	15.4	0.18	0.18	0.88	1.78	0.25	17.4	0.24	0.41	18.2	1.92	0.34	0.48	0.00227	1.55	0.17	0.1	2.20378e+06
IL1r KO 6	21.7	15.3	6.95	0.23	2.05	1.25	13.6	0.37	0.27	0.73	1.62	0.33	14.8	0.52	0.68	13.8	2	0.47	0.88	0	1.91	0.23	0.15	1.28627e+06
WT1	1.89	2.38	0.52	0	0.27	0.00227	0.51	21	0.032	5.64	1.73	0.67	2.05	21.2	3.82	1.29	4.33	5.78	16.1	0.045	0.13	10.2	0.38	320544
WT2	2.68	3.2	0.47	0.00455	0.41	0.025	0.47	17.4	0.059	7.38	1.56	0.5	4.49	16	5.15	8.7	4.42	6.57	11.9	0.055	0.2	7.87	0.58	289501
WT3	1.67	2.31	0.31	0	0.17	0	0.32	17	0.02	7.73	2.31	1.47	1.81	20.5	4.58	0.99	4.6	5.83	19.4	0.064	0.19	8.39	0.43	347306
WT4	1.41	2.17	0.39	0	0.27	0	0.47	17.8	0.025	3.55	1.41	0.46	1.63	24	4.92	0.74	4.09	6.93	21	0.036	0.23	8.01	0.45	403127
WT5	2.89	3.65	0.39	0.00227	0.39	0.00227	0.47	18	0.041	7.64	1.87	0.6	2.7	20.3	3.59	3.46	3.45	6.43	15.2	0.061	0.15	8.2	0.46	333395
Sample:	Phenograph_D4CB_1	Phenograph_D4CB_2	Phenograph_D4CB_3	Phenograph_D4CB_4	Phenograph_D4CB_5	Phenograph_D4CB_6	Phenograph_D4CB_7	Phenograph_D4CB_8	Phenograph_D4CB_9	Phenograph_D4CB_10	Phenograph_D4CB_11	Phenograph_D4CB_12	Phenograph_D4CB_13	Phenograph_D4CB_14	Phenograph_D4CB_15	Phenograph_D4CB_16	Phenograph_D4CB_17	Phenograph_D4CB_18	Phenograph_D4CB_19	Phenograph_D4CB_20	Phenograph_D4CB_21	Phenograph_D4CB_22	Phenograph_D4CB_23
IL1r KO 1	3.66172e+07	2.68156e+07	2.38567e+07	83220.9	3.1439e+06	1.55346e+06	4.51242e+07	499325	980157	795222	4.64188e+06	203429	1.86785e+07	795222	961664	9.98651e+06	4.80832e+06	684261	1.57195e+06	4198.03	2.44115e+06	258909	258909
IL1r KO 2	3.79636e+07	1.61018e+07	2.23854e+07	1.57091e+06	5.41963e+06	3.95345e+06	3.19418e+07	733091	1.38764e+06	3.08945e+06	4.79127e+06	916363	3.456e+07	890181	1.07345e+06	7.46181e+07	3.92727e+06	1.12582e+06	1.54473e+06	0	1.28814e+07	392727	418909
IL1r KO 3	2.41501e+07	14840826	1.83487e+07	110632	3.27847e+06	1.01187e+06	3.26498e+07	607125	1349166	566650	2.33406e+06	188883	1.53805e+07	755533	445225	1.05235e+07	3.7237e+06	634108	957908	6138.71	2.34755e+06	472208	125472
IL1r KO 4	2.95646e+07	19450416	1.54359e+07	233405	3.11207e+06	1.29151e+06	3.0187e+07	560172	1.12034e+06	1.04254e+06	2.20957e+06	264526	1.86724e+07	902499	669094	19450416	3.95232e+06	575732	1.18259e+06	3532.2	5.07267e+06	513491	202284
IL1r KO 5	4.05496e+07	1.67488e+07	2.33601e+07	440757	5.245e+06	2.7988e+06	3.39383e+07	396681	396681	1.93933e+06	3.92273e+06	550946	3.83458e+07	528908	903551	4.01089e+07	4.23126e+06	749286	1.05782e+06	5002.59	3.41586e+06	374643	220378
IL1r KO 6	2.7912e+07	1.96799e+07	8.93955e+06	295841	2.63685e+06	1.60783e+06	1.74932e+07	475919	347292	938975	2.08375e+06	424468	1.90367e+07	668859	874661	1.77505e+07	2.57253e+06	604545	1.13191e+06	0	2.45677e+06	295841	192940
WT1	605828	762895	166683	0	86546.9	727.635	163477	6731424	10257.4	1.80787e+06	554541	214764	657115	6.79553e+06	1.22448e+06	413502	1.38796e+06	1.85274e+06	5.16076e+06	14424.5	41670.7	3.26955e+06	121807
WT2	775863	926404	136066	1317.23	118695	7237.53	136066	5.03732e+06	17080.6	2.13652e+06	451622	144751	1.29986e+06	4.63202e+06	1.49093e+06	2.51866e+06	1.2796e+06	1.90202e+06	3.44506e+06	15922.6	57900.2	2.27837e+06	167911
WT3	580001	802277	107665	0	59042	0	111138	5.9042e+06	6946.12	2.68467e+06	802277	510540	628624	7.11977e+06	1.59066e+06	343833	1.59761e+06	2.02479e+06	6.73773e+06	22227.6	65988.1	2.9139e+06	149342
WT4	568409	874785	157219	0	108844	0	189470	7.17565e+06	10078.2	1.4311e+06	568409	185438	657096	9.67504e+06	1.98338e+06	298314	1.64879e+06	2.79367e+06	8.46566e+06	14512.6	92719.1	3.22904e+06	181407
WT5	963512	1.21689e+06	130024	756.807	130024	756.807	156696	6.00111e+06	13669.2	2.54714e+06	623449	200037	900167	6.76792e+06	1.19689e+06	1.15355e+06	1.15021e+06	2.14373e+06	5.06761e+06	20337.1	50009.3	2.73384e+06	153362
Kidney phenograph quantification
Sample:	Phenograph_D4CB_1 | Freq. of Parent	Phenograph_D4CB_2 | Freq. of Parent	Phenograph_D4CB_3 | Freq. of Parent	Phenograph_D4CB_4 | Freq. of Parent	Phenograph_D4CB_5 | Freq. of Parent	Phenograph_D4CB_6 | Freq. of Parent	Phenograph_D4CB_7 | Freq. of Parent	Phenograph_D4CB_8 | Freq. of Parent	Phenograph_D4CB_9 | Freq. of Parent	Phenograph_D4CB_10 | Freq. of Parent	Phenograph_D4CB_11 | Freq. of Parent	Phenograph_D4CB_12 | Freq. of Parent	Phenograph_D4CB_13 | Freq. of Parent	Phenograph_D4CB_14 | Freq. of Parent	Phenograph_D4CB_15 | Freq. of Parent	Phenograph_D4CB_16 | Freq. of Parent	Phenograph_D4CB_17 | Freq. of Parent	Phenograph_D4CB_18 | Freq. of Parent	Phenograph_D4CB_19 | Freq. of Parent	Phenograph_D4CB_20 | Freq. of Parent	Phenograph_D4CB_21 | Freq. of Parent	Phenograph_D4CB_22 | Freq. of Parent	Phenograph_D4CB_23 | Freq. of Parent	Phenograph_D4CB_24 | Freq. of Parent	Lin- cell numbers
Il1r KO 1	20.2	1.31	9.97	17	0.83	8.61	5.22	3.29	0.19	0.014	0.032	1.54	0.16	0.7	1.6	0.18	2.94	2.15	8.42	9.3	1.49	0.42	0.36	4.06	1.36102e+06
Il1r KO 2	9.57	0.37	11.7	17.3	0.98	10.5	5.27	3.94	0.36	0.026	0.072	1.81	0.29	0.98	2.13	0.33	2.96	3.76	7.83	8.86	2.89	0.71	0.74	6.59	888890
IL1r KO 3	17.2	0.93	13.8	18.4	0.91	12.9	4.92	2.71	0.47	0.012	0.04	1.43	0.19	0.93	1.92	0.19	2.46	3.31	4.63	6.76	1.54	0.33	0.14	3.84	1.37507e+06
IL1r KO 4	18.8	0.98	17	14.7	1.12	10.2	4.75	3.63	0.21	6.00E−3	0.032	0.83	0.1	0.7	1.65	0.11	1.58	2.46	5.69	9.87	1.29	0.3	0.25	3.72	1.51749e+06
IL1r KO 5	11.3	0.29	11.1	14.7	0.93	8.43	5.72	4.71	0.38	0.016	0.052	2.13	0.2	1	2.47	0.23	3.25	3.82	7.77	11.9	2.7	0.75	0.61	5.53	1.11184e+06
IL1r KO 6	12.1	0.53	13.3	15.6	1	10.6	5.76	4.45	0.54	8.00E−3	0.01	0.97	0.23	0.94	1.97	0.21	2.85	3.51	7.59	9.35	2.18	0.6	0.43	5.25	1.27393e+06
WT 1	1.21	0.01	1.37	3.22	0.38	4	3.55	6.39	0.86	0.032	0.092	3.2	1.42	6.46	9.09	0.52	4.83	4.72	4.6	2.27	6.86	11.2	19.2	4.59	451768
WT 2	0.79	0.012	1.67	4.35	0.26	4.99	3.06	4.75	0.37	0.038	0.092	3.73	2.08	4.1	9.84	0.6	7.06	8.05	4.63	1.49	5.52	9.21	17	6.26	717011
WT 3	2.12	0.032	0.95	1.9	0.5	3.04	2.71	8.09	0.81	4.05	6.39	4.5	1.78	8.59	6.76	1.2	6.31	2.7	3.6	2.3	5.26	6.52	16.6	3.26	461067
WT 4	1.89	0.016	1.06	2.77	0.65	3.1	4.11	8.72	1.14	0.034	0.052	3.02	1.37	7.55	8.63	0.67	4.72	4.51	5.01	3.16	6.2	8.78	19.2	3.67	376331
WT 5	0.63	0.02	0.5	6.23	0.49	2.23	5.13	12.2	0.36	0.84	0.66	2.69	1.82	12.6	8.18	0.42	6.36	2.93	2.24	1.01	5.19	7.24	16.1	3.92	382245
Sample:	Phenograph_D4CB_1	Phenograph_D4CB_2	Phenograph_D4CB_3	Phenograph_D4CB_4	Phenograph_D4CB_5	Phenograph_D4CB_6	Phenograph_D4CB_7	Phenograph_D4CB_8	Phenograph_D4CB_9	Phenograph_D4CB_10	Phenograph_D4CB_11	Phenograph_D4CB_12	Phenograph_D4CB_13	Phenograph_D4CB_14	Phenograph_D4CB_15	Phenograph_D4CB_16	Phenograph_D4CB_17	Phenograph_D4CB_18	Phenograph_D4CB_19	Phenograph_D4CB_20	Phenograph_D4CB_21	Phenograph_D4CB_22	Phenograph_D4CB_23	Phenograph_D4CB_24
Il1r KO 1	2.74926e+07	1.78294e+06	1.35694e+07	2.31374e+07	1.12965e+06	1.17184e+07	7.10453e+06	4.47776e+06	258594	19054.3	43552.7	2.09597e+06	217763	952715	2.17763e+06	244984	4.0014e+06	2.9262e+06	1.14598e+07	1.26575e+07	2.02792e+06	571629	489968	5.52575e+06
Il1r KO 2	8.50668e+06	328889	1.04e+07	1.53778e+07	871112	9.33335e+06	4.68445e+06	3.50223e+06	320000	23111.1	64000.1	1.60889e+06	257778	871112	1.89334e+06	293334	2.63111e+06	3.34223e+06	6.96001e+06	7.87557e+06	2.56889e+06	631112	657779	5.85779e+06
IL1r KO 3	2.36513e+07	1.27882e+06	1.8976e+07	2.53014e+07	1.25132e+06	1.77385e+07	6.76536e+06	3.72645e+06	646285	16500.9	55003	1.96636e+06	261264	1.27882e+06	2.64014e+06	261264	3.38268e+06	4.55149e+06	6.36659e+06	9.2955e+06	2.11761e+06	453774	192510	5.28028e+06
IL1r KO 4	2.85288e+07	1.48714e+06	2.57974e+07	2.23071e+07	1.69959e+06	1.54784e+07	7.20809e+06	5.50849e+06	318673	#VALUE!	48559.7	1.25952e+06	151749	1.06224e+06	2.50386e+06	166924	2.39764e+06	3.73303e+06	8.63453e+06	1.49776e+07	1.95756e+06	455247	379373	5.64507e+06
IL1r KO 5	1.25638e+07	322433	1.23414e+07	1.6344e+07	1.03401e+06	9.37278e+06	6.35971e+06	5.23675e+06	422498	17789.4	57815.5	2.36821e+06	222367	1.11184e+06	2.74624e+06	255722	3.61347e+06	4.24722e+06	8.63897e+06	1.32309e+07	3.00196e+06	833878	678220	6.14846e+06
IL1r KO 6	1.54146e+07	675184	1.69433e+07	1.98734e+07	1.27393e+06	1.35037e+07	7.33785e+06	5.669e+06	687924	#VALUE!	12739.3	1.23571e+06	293005	1.1975e+06	2.50965e+06	267526	3.63071e+06	4.4715e+06	9.66915e+06	1.19113e+07	2.77717e+06	764360	547791	6.68815e+06
WT 1	546640	4517.68	618923	1.45469e+06	171672	1.80707e+06	1.60378e+06	2.8868e+06	388521	14456.6	41562.7	1.44566e+06	641511	2.91842e+06	4.10657e+06	234920	2.18204e+06	2.13235e+06	2.07813e+06	1.02551e+06	3.09913e+06	5.05981e+06	8.67395e+06	2.07362e+06
WT 2	566439	8604.14	1.19741e+06	3.119e+06	186423	3.57789e+06	2.19405e+06	3.4058e+06	265294	27246.4	65965	2.67445e+06	1.49138e+06	2.93975e+06	7.05539e+06	430207	5.0621e+06	5.77194e+06	3.31976e+06	1.06835e+06	3.9579e+06	6.60367e+06	1.21892e+07	4.48849e+06
WT 3	977462	14754.1	438014	876027	230534	1.40164e+06	1.24949e+06	3.73003e+06	373464	1.86732e+06	2.94622e+06	2.0748e+06	820699	3.96057e+06	3.11681e+06	553280	2.90933e+06	1.24488e+06	1.65984e+06	1.06045e+06	2.42521e+06	3.00616e+06	7.65371e+06	1.50308e+06
WT 4	711266	6021.3	398911	1.04244e+06	244615	1.16663e+06	1.54672e+06	3.28161e+06	429018	12795.3	19569.2	1.13652e+06	515574	2.8413e+06	3.24774e+06	252142	1.77628e+06	1.69725e+06	1.88542e+06	1.18921e+06	2.33325e+06	3.30419e+06	7.22556e+06	1.38114e+06
WT 5	240814	7644.9	191122	2.38139e+06	187300	852406	1.96092e+06	4.66339e+06	137608	321086	252282	1.02824e+06	695686	4.81629e+06	3.12676e+06	160543	2.43108e+06	1.11998e+06	856229	386067	1.98385e+06	2.76745e+06	6.15414e+06	1.4984e+06
Table Analyzed	kidney Phenograph_D4CB_5,4,7,10,14		Table Analyzed	kidney Phenograph_D4CB_24,6,18		Table Analyzed	kidney Phenograph_D4CB_2,3,19,1,20		Table Analyzed	kidney Phenograph_D4CB_15		Table Analyzed	kidney Phenograph_D4CB_21,22,11,23		Table Analyzed	kidney Phenograph_D4CB_17		Table Analyzed	kidney Phenograph_D4CB_13		Table Analyzed	brain Phenograph_D4CB_15		Table Analyzed	brain Phenograph_D4CB_17		Table Analyzed	brain Phenograph_D4CB_10,4,16		Table Analyzed	brain Phenograph_D4CB_21,8,22,18,14,19		Table Analyzed	brain Phenograph_D4CB_5,13		Table Analyzed	brain Phenograph_D4CB_1,3,2,7,6,9
Column B	Il1r-/-		Column B	Il1r-/-		Column B	Il1r-/-		Column B	Il1r-/-		Column B	Il1r-/-		Column B	Il1r-/-		Column B	Il1r-/-		Column B	Il1r-/-		Column B	Il1r-/-		Column B	Il1r-/-		Column B	Il1r-/-		Column B	Il1r-/-		Column B	Il1r-/-
vs.	vs.		vs.	vs.		vs.	vs.		vs.	vs.		vs.	vs.		vs.	vs.		vs.	vs.		vs.	vs.		vs.	vs.		vs.	vs.		vs.	vs.		vs.	vs.		vs.	vs.
Column A	WT		Column A	WT		Column A	WT		Column A	WT		Column A	WT		Column A	WT		Column A	WT		Column A	WT		Column A	WT		Column A	WT		Column A	WT		Column A	WT		Column A	WT
Unpaired t test			Unpaired t test			Unpaired t test			Unpaired t test			Unpaired t test			Unpaired t test			Unpaired t test			Unpaired t test			Unpaired t test			Unpaired t test			Unpaired t test			Unpaired t test			Unpaired t test
P value	<0.0001		P value	<0.0001		P value	<0.0001		P value	0.0355		P value	<0.0001		P value	0.5129		P value	0.0041		P value	0.0027		P value	<0.0001		P value	0.047		P value	0.0005		P value	0.0004		P value	<0.0001
P value summary	****		P value summary	****		P value summary	****		P value summary	*		P value summary	****		P value summary	ns		P value summary	**		P value summary	**		P value summary	****		P value summary	*		P value summary	***		P value summary	***		P value summary	****
Significantly different (P < 0.05)?	Yes		Significantly different (P < 0.05)?	Yes		Significantly different (P < 0.05)?	Yes		Significantly different (P < 0.05)?	Yes		Significantly different (P < 0.05)?	Yes		Significantly different (P < 0.05)?	No		Significantly different (P < 0.05)?	Yes		Significantly different (P < 0.05)?	Yes		Significantly different (P < 0.05)?	Yes		Significantly different (P < 0.05)?	Yes		Significantly different (P < 0.05)?	Yes		Significantly different (P < 0.05)?	Yes		Significantly different (P < 0.05)?	Yes
One- or two-tailed P value?	Two-tailed		One- or two-tailed P value?	Two-tailed		One- or two-tailed P value?	Two-tailed		One- or two-tailed P value?	Two-tailed		One- or two-tailed P value?	Two-tailed		One- or two-tailed P value?	Two-tailed		One- or two-tailed P value?	Two-tailed		One- or two-tailed P value?	Two-tailed		One- or two-tailed P value?	Two-tailed		One- or two-tailed P value?	Two-tailed		One- or two-tailed P value?	Two-tailed		One- or two-tailed P value?	Two-tailed		One- or two-tailed P value?	Two-tailed
t, df	t=9.084, df=9		t, df	t=6.847, df=9		t, df	t=7.413, df=9		t, df	t=2.471, df=9		t, df	t=6.733, df=9		t, df	t=0.6812, df=9		t, df	t=3.825, df=9		t, df	t=4.100, df=9		t, df	t=7.143, df=9		t, df	t=2.300, df=9		t, df	t=5.356, df=9		t, df	t=5.500, df=9		t, df	t=10.92, df=9
How big is the difference?			How big is the difference?			How big is the difference?			How big is the difference?			How big is the difference?			How big is the difference?			How big is the difference?			How big is the difference?			How big is the difference?			How big is the difference?			How big is the difference?			How big is the difference?			How big is the difference?
Mean of column A	112272		Mean of column A	63434		Mean of column A	40915		Mean of column A	41307		Mean of column A	159526		Mean of column A	28722		Mean of column A	8330		Mean of column A	14973		Mean of column A	14128		Mean of column A	30674		Mean of column A	240334		Mean of column A	9292		Mean of column A	19196
Mean of column B	339553		Mean of column B	225937		Mean of column B	569563		Mean of column B	24118		Mean of column B	35647		Mean of column B	32762		Mean of column B	2340		Mean of column B	8213		Mean of column B	38692		Mean of column B	305908		Mean of column B	84262		Mean of column B	279183		Mean of column B	1053089
Difference between means (B - A) ± SEM	227281 ± 25019		Difference between means (B - A) ± SEM	162504 ± 23734		Difference between means (B - A) ± SEM	528648 ± 71315		Difference between means (B - A) ± SEM	-17188 ± 6956		Difference between means (B - A) ± SEM	-123878 ± 18398		Difference between means (B - A) ± SEM	4040 ± 5931		Difference between means (B - A) ± SEM	-5990 ± 1566		Difference between means (B - A) ± SEM	-6760 ± 1649		Difference between means (B - A) ± SEM	24564 ± 3439		Difference between means (B - A) ± SEM	275234 ± 119660		Difference between means (B - A) ± SEM	-156071 ± 29142		Difference between means (B - A) ± SEM	269891 ± 49069		Difference between means (B - A) ± SEM	1033892 ± 94717
95% confidence interval	170684 to 283879		95% confidence interval	108814 to 216193		95% confidence interval	367322 to 689975		95% confidence interval	-32923 to -1454		95% confidence interval	-165498 to -82258		95% confidence interval	-9376 to 17456		95% confidence interval	-9532 to -2448		95% confidence interval	-10490 to -3030		95% confidence interval	16784 to 32344		95% confidence interval	4543 to 545924		95% confidence interval	-221994 to -90148		95% confidence interval	158890 to 380892		95% confidence interval	819627 to 1248158
R squared (eta squared)	0.9017		R squared (eta squared)	0.8389		R squared (eta squared)	0.8593		R squared (eta squared)	0.4042		R squared (eta squared)	0.8344		R squared (eta squared)	0.04903		R squared (eta squared)	0.6192		R squared (eta squared)	0.6513		R squared (eta squared)	0.85		R squared (eta squared)	0.3702		R squared (eta squared)	0.7612		R squared (eta squared)	0.7707		R squared (eta squared)	0.9298
F test to compare variances			F test to compare variances			F test to compare variances			F test to compare variances			F test to compare variances			F test to compare variances			F test to compare variances			F test to compare variances			F test to compare variances			F test to compare variances			F test to compare variances			F test to compare variances			F test to compare variances
F, DFn, Dfd	5.238, 5, 4		F, DFn, Dfd	1.429, 4, 5		F, DFn, Dfd	97.75, 5, 4		F, DFn, Dfd	28.11, 4, 5		F, DFn, Dfd	37.25, 4, 5		F, DFn, Dfd	4.243, 4, 5		F, DFn, Dfd	61.68, 4, 5		F, DFn, Dfd	1.989, 4, 5		F, DFn, Dfd	12.31, 5, 4		F, DFn, Dfd	516.6, 5, 4		F, DFn, Dfd	1.187, 4, 5		F, DFn, Dfd	1280, 5, 4		F, DFn, Dfd	3689, 5, 4
P value	0.1338		P value	0.694		P value	0.0006		P value	0.0025		P value	0.0013		P value	0.1448		P value	0.0004		P value	0.4691		P value	0.0306		P value	<0.0001		P value	0.8355		P value	<0.0001		P value	<0.0001
P value summary	ns		P value summary	ns		P value summary	***		P value summary	**		P value summary	**		P value summary	ns		P value summary	***		P value summary	ns		P value summary	*		P value summary	****		P value summary	ns		P value summary	****		P value summary	****
Significantly different (P < 0.05)?	No		Significantly different (P < 0.05)?	No		Significantly different (P < 0.05)?	Yes		Significantly different (P < 0.05)?	Yes		Significantly different (P < 0.05)?	Yes		Significantly different (P < 0.05)?	No		Significantly different (P < 0.05)?	Yes		Significantly different (P < 0.05)?	No		Significantly different (P < 0.05)?	Yes		Significantly different (P < 0.05)?	Yes		Significantly different (P < 0.05)?	No		Significantly different (P < 0.05)?	Yes		Significantly different (P < 0.05)?	Yes
Data analyzed			Data analyzed			Data analyzed			Data analyzed			Data analyzed			Data analyzed			Data analyzed			Data analyzed			Data analyzed			Data analyzed			Data analyzed			Data analyzed			Data analyzed
Sample size, column A	5		Sample size, column A	5		Sample size, column A	5		Sample size, column A	5		Sample size, column A	5		Sample size, column A	5		Sample size, column A	5		Sample size, column A	5		Sample size, column A	5		Sample size, column A	5		Sample size, column A	5		Sample size, column A	5		Sample size, column A	5
Sample size, column B	6		Sample size, column B	6		Sample size, column B	6		Sample size, column B	6		Sample size, column B	6		Sample size, column B	6		Sample size, column B	6		Sample size, column B	6		Sample size, column B	6		Sample size, column B	6		Sample size, column B	6		Sample size, column B	6		Sample size, column B	6

## Sheet: Figure 3A
Kidney iNOS+ monocytes			MB16_17
WT	IL-1R -/-
5.6	18.6
6.81	19.3
2.18	15.2
7.7	15.7
3.38
Brain iNOS+ monocytes
WT	IL-1R -/-
0.69	18.2
1.08	13.7
0.193	29.5
1.19	20.8
0.637
Kidney myeloid cells
Sample	genotype	mouse no	% Ly6G- iNOS+_CD45	% total DCs_CD45	% CD11b+ DCs_CD45	% CD11b- DCs_CD45	% total macros _CD45	% CD11bint macros_CD45	% CD11bhigh macros_CD45	% total monos_CD45	% CD11c+ monos_CD45	% Ly6C+ monos_CD45	% neutros_CD45	% iNOS+ monos_CD45	iNOS+/monos
1: WT 1986	WT	1986	3.64	4.79	3.09	1.6	32	13.5	17.1	13.5	3.74	6.55	14.6	0.754	5.58519
2: WT 1987	WT	1987	3.24	5.08	3.14	1.85	31.6	15.1	15	11.5	3.19	5.92	10.5	0.781	6.7913
3: WT 1988	WT	1988	1.66	4.45	2.73	1.67	27.7	14.8	11.7	13.7	3.72	5.55	13.6	0.299	2.18248
4: WT 1995	WT	1995	3.61	4.64	3.09	1.44	33.2	15.6	15.5	9.01	2.08	3.94	12.5	0.694	7.70255
5: WT 1996	WT	1996	1.48	4.89	2.94	1.83	33.9	19	12.3	7.12	2.35	2.9	12	0.241	3.38483
6: IL-1R KO 402	IL-1R KO	402	7.16	2.33	1.27	1.03	23.3	15.7	6.49	14.2	6.39	4.57	28.3	2.65	18.662
7: IL-1R KO 403	IL-1R KO	403	6.35	2.14	1.29	0.805	18.4	12	5.36	18.6	4.89	7.24	38	3.6	19.3548
8: IL-1R KO 405	IL-1R KO	405	6.06	2.64	1.66	0.895	16.3	11.4	3.95	21.5	5.46	6.84	34.3	3.27	15.2093
9: IL-1R KO 408	IL-1R KO	408	5.97	3.32	2.02	1.25	16.1	9.85	5.35	16	5.27	3.43	31.5	2.5	15.625
Brain myeloid cells
Sample	genotype	mouse no	% iNOS+ Ly6G-_CD45high	% total DCs_CD45high	% CD11b+ DCs_CD45high	% CD11b- DCs_CD45high	% total macros_CD45high	% CD11b+ macros_CD45high	% total monos_CD45high	% CD11c+ monos_CD45high	% Ly6C+ monos_CD45high	% CD11c+ Ly-6C+ monos_CD45high	% neutros_CD45high	% iNOS+_monos	% Ly6C+_monos	% CD11c+_monos			% total ly6c+ monos_CD45high
1: WT 1986	WT	1986	0.157	8.96	7.89	0.689	10.5	10.4	27.2	7.74	12.3	2.72	6.04	0.69	45.1	28.4			11.7
2: WT 1987	WT	1987	0.358	11.4	10.4	0.787	19.4	19.4	11.1	2.24	6.47	1.1	5.56	1.08	58.4	20.3			7.13
3: WT 1988	WT	1988	0.0423	10	8.97	0.867	9.33	9.09	32.9	2.98	23.6	1.29	10.7	0.193	71.6	9.06			24.9
4: WT 1995	WT	1995	0.0546	10.8	9.51	1.2	11.4	11.4	20.7	3.03	11.1	3.11	16.6	1.19	53.8	14.6			14.2
5: WT 1996	WT	1996	0.297	10.5	9.13	1.14	12.6	12.5	23.3	2.2	18.3	1.17	12	0.637	78.3	9.41			19.6
6: IL-1R KO 402	IL-1R KO	402	4.04	1.99	1.77	0.162	6.19	6.16	27	1.77	14.7	8.87	48.4	18.2	54.7	6.56			23.9
7: IL-1R KO 403	IL-1R KO	403	3.25	1.68	1.4	0.225	7.17	7.15	30.8	1.09	17.9	9.39	45.7	13.7	58	3.54			28.5
8: IL-1R KO 405	IL-1R KO	405	6.87	2.28	2.01	0.227	3.84	3.82	26.8	0.818	14.6	9.5	54.7	29.5	54.5	3.05			24.7
9: IL-1R KO 408	IL-1R KO	408	5.29	3.31	2.99	0.267	6.05	6.02	27	1.18	12.8	10.5	42.9	20.8	47.6	4.39			24.2
Kidney			Brain
Parameter			Parameter
Table Analyzed	MB16_017_kid		Table Analyzed	MB16_017_brain
Column A	WT		Column A	WT
vs.	vs.		vs.	vs.
Column B	IL-1R -/-		Column B	IL-1R -/-
Unpaired t test			Unpaired t test
P value	<0.0001		P value	0.0003
P value summary	****		P value summary	***
Significantly different (P < 0.05)?	Yes		Significantly different (P < 0.05)?	Yes
One- or two-tailed P value?	Two-tailed		One- or two-tailed P value?	Two-tailed
t, df	t=8.157 df=7		t, df	t=6.763 df=7
How big is the difference?			How big is the difference?
Mean ± SEM of column A	5.134 ± 1.035, n=5		Mean ± SEM of column A	0.758 ± 0.1773, n=5
Mean ± SEM of column B	17.2 ± 1.026, n=4		Mean ± SEM of column B	20.55 ± 3.324, n=4
Difference between means	-12.07 ± 1.479		Difference between means	-19.79 ± 2.927
95% confidence interval	-15.56 to -8.568		95% confidence interval	-26.71 to -12.87
R squared (eta squared)	0.9048		R squared (eta squared)	0.8673
F test to compare variances			F test to compare variances
F, DFn, Dfd	1.273, 4, 3		F, DFn, Dfd	281.2, 3, 4
P value	0.8778		P value	<0.0001
P value summary	ns		P value summary	****
Significantly different (P < 0.05)?	No		Significantly different (P < 0.05)?	Yes

## Sheet: Figure 3B
		Kidney Yeast				Mareike's experiments: MB16_027, MB_033								Summary all experiments
										mean					WT			Il1r-/-
	Exp	control				IL-1R -/-				control	IL-1RKO			yeast	26.53	42.3		21.85	39.83
	16027	21.2	35.4	28.1	21.4	29.3	14.4			26.53	21.85			hyphae	26.97	37.17		27	21.18
	16033	50.3	47.7	45.9	25.3	41.5	39.7	38.8	39.3	42.3	39.83			yeast	38.95	70.13	58.55	44.1	69.05	42.95
	16035									#DIV/0!	#DIV/0!			hyphae	40.48		48.38	38.8		37.4
		Kidney Hyphae
										mean
	Exp	control				IL-1R -/-				control	IL-1RKO
	16027	12.5	38.2		30.2	33.5	20.5			26.97	27
	16033	49.8		41.7	20	20.9	23.9	19.3	20.6	37.17	21.18
	16035									#DIV/0!	#DIV/0!
		Blood Yeast
										mean
	Exp	control				IL-1R -/-				control	IL-1RKO
	16027	48.6	27.2	40.6	39.4	44.1				38.95	44.1
	16033	75.4	72.5	65.7	66.9	74.9	76.5	66.1	58.7	70.13	69.05
	16035	57.3	59.2	63	54.7	41.6	44.3			58.55	42.95
		Blood Hyphae
										mean
	Exp	control				IL-1R -/-				control	IL-1RKO
	16027	38.3	39.3	39.8	44.5	38.8				40.48	38.8
	16033	64.9	62.9	58.3	51.4					59.38
	16035	50.3	46.6	54.7	41.9	35.3	39.5			48.38	37.4
Kidney yeast paired t test			Kidney hyphae paired t test			Blood yeast paired t test			Blood hyphae paired t test
Parameter			Parameter			Parameter			Parameter
Table Analyzed	kid yeast paired ttest		Table Analyzed	kid hyphae paired ttest		Table Analyzed	blood yeast paired ttest		Table Analyzed	blood hypahe paired ttest
Column A	WT		Column A	WT		Column A	WT		Column A	WT
vs.	vs.		vs.	vs.		vs.	vs.		vs.	vs.
Column B	IL-1R -/-		Column B	IL-1R -/-		Column B	IL-1R -/-		Column B	IL-1R -/-
Paired t test			Paired t test			Paired t test			Paired t test
P value	0.19		P value	0.5013		P value	0.5958		P value	0.4036
P value summary	ns		P value summary	ns		P value summary	ns		P value summary	ns
Significantly different (P < 0.05)?	No		Significantly different (P < 0.05)?	No		Significantly different (P < 0.05)?	No		Significantly different (P < 0.05)?	No
One- or two-tailed P value?	Two-tailed		One- or two-tailed P value?	Two-tailed		One- or two-tailed P value?	Two-tailed		One- or two-tailed P value?	Two-tailed
t, df	t=3.250, df=1		t, df	t=0.9958, df=1		t, df	t=0.6249, df=2		t, df	t=1.360, df=1
Number of pairs	2		Number of pairs	2		Number of pairs	3		Number of pairs	2
How big is the difference?			How big is the difference?			How big is the difference?			How big is the difference?
Mean of differences (A - B)	3.575		Mean of differences (A - B)	7.979		Mean of differences (A - B)	3.842		Mean of differences (A - B)	6.325
SD of differences	1.556		SD of differences	11.33		SD of differences	10.65		SD of differences	6.576
SEM of differences	1.1		SEM of differences	8.013		SEM of differences	6.148		SEM of differences	4.65
95% confidence interval	-10.40 to 17.55		95% confidence interval	-93.83 to 109.8		95% confidence interval	-22.61 to 30.29		95% confidence interval	-52.76 to 65.41
R squared (partial eta squared)	0.9135		R squared (partial eta squared)	0.4979		R squared (partial eta squared)	0.1634		R squared (partial eta squared)	0.6491
How effective was the pairing?			How effective was the pairing?			How effective was the pairing?			How effective was the pairing?
Correlation coefficient (r)	Linear correlation requires at least three pairs.		Correlation coefficient (r)	Linear correlation requires at least three pairs.		Correlation coefficient (r)	0.7583		Correlation coefficient (r)	Linear correlation requires at least three pairs.
P value (one tailed)			P value (one tailed)			P value (one tailed)	0.226		P value (one tailed)
P value summary			P value summary			P value summary	ns		P value summary
Was the pairing significantly effective?			Was the pairing significantly effective?			Was the pairing significantly effective?	No		Was the pairing significantly effective?

## Sheet: Figure 3C
Sytox green fluorescence
	1	2	3	average	4	5	6	average	7	8	9	average	10	11	12	average
WT 1	463.19	482.18	510.87	485.42	799.25	654.16	773	742.13	561.32	528.02	428.9	506.08	243.07	240.41	224.81	236.1
WT 2	475.91	542.79	438.28	485.66	730.1	588.04	609.11	642.42	800.45	821.48	931.13	851.02	336.39	312.88	296.79	315.35
WT 3	542.61	543.47	504.39	530.16	883.19	950.32	886.53	906.68	850.47	678.3	1084.87	871.21	444.52	331.75	404.24	393.5
KO 1	508.39	441.19	505.7	485.09	967.89	964.9	828.84	920.54	901.77	874.15	847.61	874.51	313.75	329.7	289.02	310.82
KO 2	516.49	530.5	515.97	520.99	902.6	931.51	1185.12	1006.41	940.96	916.86	738.68	865.5	435.28	389.54	377.78	400.87
KO 3	623.22	551.38	512.68	562.43	724.27	660.13	666.28	683.56	669.79	733.66	782.57	728.67	265.14	273.38	276.07	271.53
KO 4	757.9	714.92	817.72	763.51	824	910.2	789.92	841.38	754.82	757.96	879.6	797.46	383.53	356.85	357.84	366.08
H	PMA				C. albicans				C. albicans + il-1b				unstimulated
Normalized	PMA	C. albicans	C. albicans + IL-1b
WT 1	249.32	506.04	269.98
WT 2	170.31	327.07	535.67
WT 3	136.65	513.18	477.71
KO 1	174.27	609.72	563.69
KO 2	120.12	605.54	464.63
KO 3	290.9	412.03	457.14
KO 4	397.44	475.3	431.39
Multiple unpaired t tests of Bone marrow neutrophils NETs raw data
	Below threshold?	P value	Mean of WT (B6)	Mean of IL-1R-/-	Difference	SE of difference	t ratio	df
Unstimulated	No	0.679544	315	337.3	-22.34	50.99	0.4382	5
PMA	No	0.318932	500.4	583	-82.59	74.65	1.106	5
C. albicans	No	0.382537	763.7	863	-99.23	103.7	0.957	5
C. albicans + IL-1b	No	0.521147	742.8	816.5	-73.77	107	0.6896	5

[truncated: 27 more sheets: Figure 3E, Figure 3F, Figure 3G, Figure 3H, Figure 4A, Figure 4B, Figure 4C, Figure 4D, Figure 4E, Figure 4F, Figure 4G, Figure 5 A-C, Figure 5D-E, Figure 6, Figure 7 A-C, Figure 7E, Sup Figure 1B, Sup Figure 1C, Sup Figure 1D, Sup Figure 2 …]
